# Supplementary material for: Refinement of the rKLi8.3-Based Serodiagnostic ELISA Allows Detection of Canine Leishmaniosis in Dogs with Low Antibody Titers
Source: Pathogens. 2024 Mar 13;13(3):246. doi: 10.3390/pathogens13030246 (PMC10975607; doi:10.3390/pathogens13030246)
Supplement: Supplementary file 1 [file pathogens-13-00246-s001.zip]

Archive with 1 entries (1 files):
- pathogens-2863182-supplementary.pdf
